# Supplementary material for: DeepBiomarker2: Prediction of Alcohol and Substance Use Disorder Risk in Post-Traumatic Stress Disorder Patients Using Electronic Medical Records and Multiple Social Determinants of Health
Source: J Pers Med. 2024 Jan 14;14(1):94. doi: 10.3390/jpm14010094 (PMC10817272; doi:10.3390/jpm14010094)
Supplement: Supplementary file 1 [file jpm-14-00094-s001.zip]

Archive with 1 entries (1 files):
- jpm-2746835-supplementary.pdf
